# Supplementary material for: Potential Benefits of Selenium Supplementation in Reducing Insulin Resistance in Patients with Cardiometabolic Diseases: A Systematic Review and Meta-Analysis
Source: Nutrients. 2022 Nov 21;14(22):4933. doi: 10.3390/nu14224933 (PMC9693215; doi:10.3390/nu14224933)
Supplement: Supplementary file 1 [file nutrients-14-04933-s001.zip]

Archive with 1 entries (1 files):
- nutrients-2001701-supplementary.pdf
